# Supplementary material for: Herpesvirus Antibody Response and Occurrence of Symptoms in Acute and Post-Acute COVID-19 Disease
Source: Viruses. 2024 Oct 7;16(10):1577. doi: 10.3390/v16101577 (PMC11512323; doi:10.3390/v16101577)
Supplement: Supplementary file 1 [file viruses-16-01577-s001.zip]

Archive with 1 entries (1 files):
- viruses-3232355-supplementary.pdf
